# Supplementary material for: Therapeutic Effect of Selenium Nanoparticles, Sorafenib, and Selenium–Sorafenib Nanocomplex in the Lungs and Kidneys of Mice with TAA-Induced HCC
Source: Biomolecules. 2025 Sep 18;15(9):1336. doi: 10.3390/biom15091336 (PMC12467918; doi:10.3390/biom15091336)
Supplement: Supplementary file 1 [file biomolecules-15-01336-s001.zip]

Archive with 1 entries (1 files):
- biomolecules-3779948-supplementary.pdf
